# Supplementary material for: Antioxidant Defense Strategies Against Diaporthe eres Infection in Hongyang Kiwifruit
Source: Biology (Basel). 2025 Sep 2;14(9):1169. doi: 10.3390/biology14091169 (PMC12467673; doi:10.3390/biology14091169)
Supplement: Supplementary file 1 [file biology-14-01169-s001.zip › Table S1.xlsx]

## Sheet: Sheet1
Table S1 Information of SOD and POD genes identified in Hongyang kiwifruit during infection
gene_id	gene_transcript_id	gene_start	gene_end	gene_chr	gene_strand	gene_len	gene_max_transcript_len	average_fpkm_0hpi	average_fpkm_12hpi	average_fpkm_24hpi	average_fpkm_48hpi	average_fpkm_72hpi	desc_kegg	desc_nr	desc_go
CEY00_Acc03641	BGI_novel_T015041,PSS33254,BGI_novel_T015040,BGI_novel_T015039,BGI_novel_T015038	10574940	10584045	LG3	+	9106	3314	5.256	6.006	11.66	5.253	4.286	K04564//superoxide dismutase, Fe-Mn family [EC:1.15.1.1]+ko04146//Peroxisome;K04564//superoxide dismutase, Fe-Mn family [EC:1.15.1.1]+ko04146//Peroxisome;K04564//superoxide dismutase, Fe-Mn family [EC:1.15.1.1]+ko04146//Peroxisome;K04564//superoxide dismutase, Fe-Mn family [EC:1.15.1.1]+ko04146//Peroxisome;K04564//superoxide dismutase, Fe-Mn family [EC:1.15.1.1]+ko04146//Peroxisome	PSS33254.1|7.0e-144|superoxide dismutase, partial [Actinidia chinensis var. chinensis]	GO:0005488//binding;GO:0043169//cation binding;GO:0004784//superoxide dismutase activity;GO:0003824//catalytic activity;GO:0016721//oxidoreductase activity, acting on superoxide radicals as acceptor;GO:0016209//antioxidant activity;GO:0016491//oxidoreductase activity;GO:0043167//ion binding;GO:0046872//metal ion binding;
CEY00_Acc22834	BGI_novel_T007873,BGI_novel_T007875,PSS01477,BGI_novel_T007874	7072915	7082437	LG20	-	9523	2030	4.666	5.05	7.97	4.3	3.55	K04565//superoxide dismutase, Cu-Zn family [EC:1.15.1.1]+ko04146//Peroxisome;K04565//superoxide dismutase, Cu-Zn family [EC:1.15.1.1]+ko04146//Peroxisome;K04565//superoxide dismutase, Cu-Zn family [EC:1.15.1.1]+ko04146//Peroxisome;K04565//superoxide dismutase, Cu-Zn family [EC:1.15.1.1]+ko04146//Peroxisome	PSS01477.1|5.5e-94|superoxide dismutase [Actinidia chinensis var. chinensis]	GO:0044424//intracellular part;GO:0005576//extracellular region;GO:0005737//cytoplasm;GO:0044464//cell part;GO:0005615//extracellular space;GO:0005622//intracellular;GO:0005623//cell;GO:0044421//extracellular region part;GO:0005507//copper ion binding;GO:0016209//antioxidant activity;GO:0016721//oxidoreductase activity, acting on superoxide radicals as acceptor;GO:0043167//ion binding;GO:0004784/…
CEY00_Acc33148	PSR85164,BGI_novel_T014337	11360178	11364917	LG29	+	4740	2279	172.063	90.966	275.03	111.996	116.89	K04565//superoxide dismutase, Cu-Zn family [EC:1.15.1.1]+ko04146//Peroxisome;K04565//superoxide dismutase, Cu-Zn family [EC:1.15.1.1]+ko04146//Peroxisome	ASL04658.1|6.9e-85|copper/zinc superoxide dismutase [Actinidia deliciosa]	GO:0044424//intracellular part;GO:0005576//extracellular region;GO:0005622//intracellular;GO:0005623//cell;GO:0044421//extracellular region part;GO:0044464//cell part;GO:0005615//extracellular space;GO:0005737//cytoplasm;GO:0046914//transition metal ion binding;GO:0004784//superoxide dismutase activity;GO:0043169//cation binding;GO:0016209//antioxidant activity;GO:0005507//copper ion binding;GO:0…
CEY00_Acc02790	PSS32491	2248001	2250988	LG3	+	2988	932	1298.09	977.033	4459.32	4171.26	5062.98	K04564//superoxide dismutase, Fe-Mn family [EC:1.15.1.1]+ko04146//Peroxisome	ASL04619.1|9.5e-134|manganese superoxide dismutase [Actinidia deliciosa]	GO:0003824//catalytic activity;GO:0046872//metal ion binding;GO:0043167//ion binding;GO:0016491//oxidoreductase activity;GO:0004784//superoxide dismutase activity;GO:0016209//antioxidant activity;GO:0043169//cation binding;GO:0016721//oxidoreductase activity, acting on superoxide radicals as acceptor;GO:0005488//binding;
CEY00_Acc00785	PSS36275	12691724	12696098	LG1	-	4375	917	2.426	2.23	6.38	2.693	2.63	K04565//superoxide dismutase, Cu-Zn family [EC:1.15.1.1]+ko04146//Peroxisome	PSS36275.1|5.6e-86|superoxide dismutase [Actinidia chinensis var. chinensis]	GO:0016721//oxidoreductase activity, acting on superoxide radicals as acceptor;GO:0016491//oxidoreductase activity;GO:0004784//superoxide dismutase activity;GO:0043169//cation binding;GO:0016209//antioxidant activity;GO:0005488//binding;GO:0046872//metal ion binding;GO:0003824//catalytic activity;GO:0043167//ion binding;
CEY00_Acc30117	PSR89922,BGI_novel_T012630	15960572	15965711	LG26	-	5140	1083	12.66	8.813	18.52	10.58	9.323	K04565//superoxide dismutase, Cu-Zn family [EC:1.15.1.1]+ko04146//Peroxisome;K04565//superoxide dismutase, Cu-Zn family [EC:1.15.1.1]+ko04146//Peroxisome	PSR89922.1|3.0e-115|superoxide dismutase [Actinidia chinensis var. chinensis]	GO:0005488//binding;GO:0004784//superoxide dismutase activity;GO:0003824//catalytic activity;GO:0016721//oxidoreductase activity, acting on superoxide radicals as acceptor;GO:0016491//oxidoreductase activity;GO:0046872//metal ion binding;GO:0043167//ion binding;GO:0016209//antioxidant activity;GO:0043169//cation binding;
CEY00_Acc04336	BGI_novel_T015421,BGI_novel_T015422,PSS33937	21065529	21071975	LG3	-	6447	765	29.676	37.076	71.1	69.64	75.206	K04565//superoxide dismutase, Cu-Zn family [EC:1.15.1.1]+ko04146//Peroxisome;K04565//superoxide dismutase, Cu-Zn family [EC:1.15.1.1]+ko04146//Peroxisome;K04565//superoxide dismutase, Cu-Zn family [EC:1.15.1.1]+ko04146//Peroxisome	PSS33937.1|3.6e-85|superoxide dismutase [Actinidia chinensis var. chinensis]	GO:0034644//cellular response to UV;GO:0104004//cellular response to environmental stimulus;GO:0009416//response to light stimulus;GO:0001101//response to acid chemical;GO:0097237//cellular response to toxic substance;GO:0071280//cellular response to copper ion;GO:0098542//defense response to other organism;GO:0009411//response to UV;GO:0051704//multi-organism process;GO:1990748//cellular detoxif…
CEY00_Acc27256	BGI_novel_T011030,PSR92657	3049617	3088743	LG24	+	39127	2407	17.15	20.646	33.23	40.63	29.87	K04565//superoxide dismutase, Cu-Zn family [EC:1.15.1.1]+ko04146//Peroxisome;K04565//superoxide dismutase, Cu-Zn family [EC:1.15.1.1]+ko04146//Peroxisome	PSR92657.1|5.5e-85|superoxide dismutase [Actinidia chinensis var. chinensis]	GO:0006970//response to osmotic stress;GO:0009617//response to bacterium;GO:0071324//cellular response to disaccharide stimulus;GO:0033554//cellular response to stress;GO:0098542//defense response to other organism;GO:0016441//posttranscriptional gene silencing;GO:0035690//cellular response to drug;GO:0009651//response to salt stress;GO:0051707//response to other organism;GO:0104004//cellular res…
CEY00_Acc05695	PSS30410	12085400	12086872	LG5	+	1473	1473	24.626	23.673	9.93	1.883	0.763	K00430//Peroxidase [EC:1.11.1.7]+ko01100//Metabolic pathways+ko01110//Biosynthesis of secondary metabolites+ko00940//Phenylpropanoid biosynthesis	PSR87610.1|1.1e-168|Peroxidase [Actinidia chinensis var. chinensis]	GO:0009056//catabolic process;GO:0016999//antibiotic metabolic process;GO:0017144//drug metabolic process;GO:0050896//response to stimulus;GO:0042744//hydrogen peroxide catabolic process;GO:0006950//response to stress;GO:0008152//metabolic process;GO:0006979//response to oxidative stress;GO:0051187//cofactor catabolic process;GO:0044248//cellular catabolic process;GO:0017001//antibiotic catabolic…
CEY00_Acc30657	PSR87610	1955458	1956904	LG27	+	1447	1447	71.973	47.713	9.3	3.153	0.766	K00430//Peroxidase [EC:1.11.1.7]+ko01100//Metabolic pathways+ko01110//Biosynthesis of secondary metabolites+ko00940//Phenylpropanoid biosynthesis	PSS30410.1|1.1e-168|Peroxidase [Actinidia chinensis var. chinensis]	GO:0006979//response to oxidative stress;GO:0016999//antibiotic metabolic process;GO:0042737//drug catabolic process;GO:0008152//metabolic process;GO:0042744//hydrogen peroxide catabolic process;GO:0042743//hydrogen peroxide metabolic process;GO:0044248//cellular catabolic process;GO:0050896//response to stimulus;GO:0051186//cofactor metabolic process;GO:0072593//reactive oxygen species metabolic…
CEY00_Acc29186	PSR91839,BGI_novel_T012086	18527408	18536853	LG25	-	9446	1460	4.466	4.28	3.97	0.676	0.78	K00434//L-ascorbate Peroxidase [EC:1.11.1.11]+ko00053//Ascorbate and aldarate metabolism+ko00480//Glutathione metabolism;K00434//L-ascorbate Peroxidase [EC:1.11.1.11]+ko00053//Ascorbate and aldarate metabolism+ko00480//Glutathione metabolism	PSR91839.1|3.4e-183|L-ascorbate Peroxidase [Actinidia chinensis var. chinensis]	GO:0034599//cellular response to oxidative stress;GO:0016999//antibiotic metabolic process;GO:0033554//cellular response to stress;GO:0051186//cofactor metabolic process;GO:1901700//response to oxygen-containing compound;GO:0070887//cellular response to chemical stimulus;GO:0072593//reactive oxygen species metabolic process;GO:0042743//hydrogen peroxide metabolic process;GO:0006950//response to s…
CEY00_Acc15200	PSS14633	18157355	18162002	LG13	-	4648	838	2.023	1.796	7.18	4.706	3.026	K00432//glutathione Peroxidase [EC:1.11.1.9]+ko00590//Arachidonic acid metabolism+ko00480//Glutathione metabolism	PSS14633.1|1.9e-93|Glutathione Peroxidase [Actinidia chinensis var. chinensis]	GO:0050896//response to stimulus;GO:0006950//response to stress;GO:0006979//response to oxidative stress;GO:0016209//antioxidant activity;GO:0016491//oxidoreductase activity;GO:0016684//oxidoreductase activity, acting on peroxide as acceptor;GO:0003824//catalytic activity;GO:0004601//Peroxidase activity;GO:0004602//glutathione Peroxidase activity;
CEY00_Acc30521	PSR87474	441293	443592	LG27	-	2300	1231	141.226	94.803	94.04	29.603	46.82	K00430//Peroxidase [EC:1.11.1.7]+ko01100//Metabolic pathways+ko01110//Biosynthesis of secondary metabolites+ko00940//Phenylpropanoid biosynthesis	XP_002274131.2|2.6e-155|PREDICTED: Peroxidase 55 [Vitis vinifera]	GO:0051187//cofactor catabolic process;GO:0051186//cofactor metabolic process;GO:0008152//metabolic process;GO:0044237//cellular metabolic process;GO:0044248//cellular catabolic process;GO:0042737//drug catabolic process;GO:0006950//response to stress;GO:0017144//drug metabolic process;GO:0009987//cellular process;GO:0042744//hydrogen peroxide catabolic process;GO:0050896//response to stimulus;GO…
CEY00_Acc23045	PSS01689	11818746	11821056	LG20	+	2311	1282	0.27	2.89	2.85	5.033	2.623	K00430//Peroxidase [EC:1.11.1.7]+ko01100//Metabolic pathways+ko01110//Biosynthesis of secondary metabolites+ko00940//Phenylpropanoid biosynthesis	PSS01689.1|3.0e-186|Peroxidase [Actinidia chinensis var. chinensis]	GO:0006950//response to stress;GO:0044237//cellular metabolic process;GO:0042743//hydrogen peroxide metabolic process;GO:0009987//cellular process;GO:0072593//reactive oxygen species metabolic process;GO:0051186//cofactor metabolic process;GO:0044248//cellular catabolic process;GO:0016999//antibiotic metabolic process;GO:0009056//catabolic process;GO:0006979//response to oxidative stress;GO:00427…
CEY00_Acc22427	BGI_novel_T007591,PSS01069	674847	679735	LG20	-	4889	1087	6.293	4.573	3.26	3.176	2.653	K00432//glutathione Peroxidase [EC:1.11.1.9]+ko00590//Arachidonic acid metabolism+ko00480//Glutathione metabolism;K00432//glutathione Peroxidase [EC:1.11.1.9]+ko00590//Arachidonic acid metabolism+ko00480//Glutathione metabolism	PSS01069.1|1.4e-136|Glutathione Peroxidase [Actinidia chinensis var. chinensis]	GO:0050896//response to stimulus;GO:0009628//response to abiotic stimulus;GO:0080167//response to karrikin;GO:0006950//response to stress;GO:0006979//response to oxidative stress;GO:0009536//plastid;GO:0044424//intracellular part;GO:0043231//intracellular membrane-bounded organelle;GO:0044464//cell part;GO:0044444//cytoplasmic part;GO:0043227//membrane-bounded organelle;GO:0005623//cell;GO:004322…
CEY00_Acc32260	BGI_novel_T013740,PSR86636	12000000	12004565	LG28	-	4566	1539	6.486	21.593	19.66	27.183	24.823	K00434//L-ascorbate Peroxidase [EC:1.11.1.11]+ko00053//Ascorbate and aldarate metabolism+ko00480//Glutathione metabolism;K00434//L-ascorbate Peroxidase [EC:1.11.1.11]+ko00053//Ascorbate and aldarate metabolism+ko00480//Glutathione metabolism	PSR86636.1|9.8e-144|L-ascorbate Peroxidase [Actinidia chinensis var. chinensis]	GO:0050896//response to stimulus;GO:0006950//response to stress;GO:0006979//response to oxidative stress;GO:0016491//oxidoreductase activity;GO:0097159//organic cyclic compound binding;GO:0005488//binding;GO:1901363//heterocyclic compound binding;GO:0004601//Peroxidase activity;GO:0020037//heme binding;GO:0016684//oxidoreductase activity, acting on peroxide as acceptor;GO:0046906//tetrapyrrole bi…
CEY00_Acc25913	BGI_novel_T009733,BGI_novel_T009735,BGI_novel_T009734,PSR95158	5106157	5118011	LG23	-	11855	1360	89.273	98.81	252.32	224.41	322.496	K00434//L-ascorbate Peroxidase [EC:1.11.1.11]+ko00053//Ascorbate and aldarate metabolism+ko00480//Glutathione metabolism;K00434//L-ascorbate Peroxidase [EC:1.11.1.11]+ko00053//Ascorbate and aldarate metabolism+ko00480//Glutathione metabolism;K00434//L-ascorbate Peroxidase [EC:1.11.1.11]+ko00053//Ascorbate and aldarate metabolism+ko00480//Glutathione metabolism;K00434//L-ascorbate Peroxidase [EC:1…	PSR95158.1|9.2e-174|L-ascorbate Peroxidase [Actinidia chinensis var. chinensis]	GO:0006950//response to stress;GO:0050896//response to stimulus;GO:0006979//response to oxidative stress;GO:0005488//binding;GO:1901363//heterocyclic compound binding;GO:0016684//oxidoreductase activity, acting on peroxide as acceptor;GO:0016209//antioxidant activity;GO:0020037//heme binding;GO:0004601//Peroxidase activity;GO:0046906//tetrapyrrole binding;GO:0097159//organic cyclic compound bindi…
CEY00_Acc08131	PSS26836	15268627	15270329	LG7	-	1703	1263	0	0.136	1.68	4.2	4.97	K00430//Peroxidase [EC:1.11.1.7]+ko01100//Metabolic pathways+ko01110//Biosynthesis of secondary metabolites+ko00940//Phenylpropanoid biosynthesis	PSS26836.1|1.1e-177|Lignin-forming anionic Peroxidase [Actinidia chinensis var. chinensis]	GO:0042744//hydrogen peroxide catabolic process;GO:0050896//response to stimulus;GO:0044237//cellular metabolic process;GO:0042737//drug catabolic process;GO:0017144//drug metabolic process;GO:0006950//response to stress;GO:0042743//hydrogen peroxide metabolic process;GO:0008152//metabolic process;GO:0051187//cofactor catabolic process;GO:0051186//cofactor metabolic process;GO:0009987//cellular p…
CEY00_Acc32502	BGI_novel_T013902,PSR86873	15036795	15045657	LG28	+	8863	1488	0	1.156	16.63	50.846	33.083	K00430//Peroxidase [EC:1.11.1.7]+ko01100//Metabolic pathways+ko01110//Biosynthesis of secondary metabolites+ko00940//Phenylpropanoid biosynthesis;K00430//Peroxidase [EC:1.11.1.7]+ko01100//Metabolic pathways+ko01110//Biosynthesis of secondary metabolites+ko00940//Phenylpropanoid biosynthesis	PSR86873.1|4.2e-183|Lignin-forming anionic Peroxidase [Actinidia chinensis var. chinensis]	GO:0008152//metabolic process;GO:0042743//hydrogen peroxide metabolic process;GO:0006950//response to stress;GO:0072593//reactive oxygen species metabolic process;GO:0016999//antibiotic metabolic process;GO:0042744//hydrogen peroxide catabolic process;GO:0009056//catabolic process;GO:0050896//response to stimulus;GO:0051187//cofactor catabolic process;GO:0017001//antibiotic catabolic process;GO:0…
CEY00_Acc04967	BGI_novel_T015745,BGI_novel_T015746,PSS31699	7487236	7493833	LG4	-	6598	1211	14.776	8.953	0.42	3.22	2.016	K00430//Peroxidase [EC:1.11.1.7]+ko01100//Metabolic pathways+ko01110//Biosynthesis of secondary metabolites+ko00940//Phenylpropanoid biosynthesis;K00430//Peroxidase [EC:1.11.1.7]+ko01100//Metabolic pathways+ko01110//Biosynthesis of secondary metabolites+ko00940//Phenylpropanoid biosynthesis;K00430//Peroxidase [EC:1.11.1.7]+ko01100//Metabolic pathways+ko01110//Biosynthesis of secondary metabolites…	PSS31699.1|1.8e-200|Peroxidase [Actinidia chinensis var. chinensis]	GO:0008152//metabolic process;GO:0006979//response to oxidative stress;GO:0009987//cellular process;GO:0017001//antibiotic catabolic process;GO:0016999//antibiotic metabolic process;GO:0042737//drug catabolic process;GO:0042743//hydrogen peroxide metabolic process;GO:0051186//cofactor metabolic process;GO:0072593//reactive oxygen species metabolic process;GO:0050896//response to stimulus;GO:00442…
CEY00_Acc18172	PSS07818	6458583	6460827	LG16	+	2245	1360	0.383	0.856	1.26	4.92	4.616	K00430//Peroxidase [EC:1.11.1.7]+ko01100//Metabolic pathways+ko01110//Biosynthesis of secondary metabolites+ko00940//Phenylpropanoid biosynthesis	PSS07818.1|1.4e-189|Peroxidase [Actinidia chinensis var. chinensis]	GO:0017144//drug metabolic process;GO:0016999//antibiotic metabolic process;GO:0051187//cofactor catabolic process;GO:0051186//cofactor metabolic process;GO:0042743//hydrogen peroxide metabolic process;GO:0072593//reactive oxygen species metabolic process;GO:0050896//response to stimulus;GO:0006950//response to stress;GO:0017001//antibiotic catabolic process;GO:0044237//cellular metabolic process…
CEY00_Acc20362	PSS04508	13061072	13062810	LG18	-	1739	1293	2.793	2.83	0.25	0.13	1.426	K00430//Peroxidase [EC:1.11.1.7]+ko01100//Metabolic pathways+ko01110//Biosynthesis of secondary metabolites+ko00940//Phenylpropanoid biosynthesis	PSS04508.1|5.1e-186|Peroxidase [Actinidia chinensis var. chinensis]	GO:0044237//cellular metabolic process;GO:0006950//response to stress;GO:0051186//cofactor metabolic process;GO:0009987//cellular process;GO:0017144//drug metabolic process;GO:0042744//hydrogen peroxide catabolic process;GO:0044248//cellular catabolic process;GO:0008152//metabolic process;GO:0016999//antibiotic metabolic process;GO:0017001//antibiotic catabolic process;GO:0051187//cofactor catabo…
CEY00_Acc11608	PSS19515	13677928	13681078	LG10	+	3151	1281	452.556	1449.18	1600.37	3815.87	6195.75	K00430//Peroxidase [EC:1.11.1.7]+ko01100//Metabolic pathways+ko01110//Biosynthesis of secondary metabolites+ko00940//Phenylpropanoid biosynthesis	PSS19515.1|9.2e-204|Peroxidase [Actinidia chinensis var. chinensis]	GO:0051186//cofactor metabolic process;GO:0009056//catabolic process;GO:0072593//reactive oxygen species metabolic process;GO:0006950//response to stress;GO:0042737//drug catabolic process;GO:0006979//response to oxidative stress;GO:0044237//cellular metabolic process;GO:0017001//antibiotic catabolic process;GO:0042744//hydrogen peroxide catabolic process;GO:0008152//metabolic process;GO:0042743/…
CEY00_Acc30435	PSR90235	19752997	19755515	LG26	+	2519	1257	8.393	35.64	300.95	679.646	709.13	K00430//Peroxidase [EC:1.11.1.7]+ko01100//Metabolic pathways+ko01110//Biosynthesis of secondary metabolites+ko00940//Phenylpropanoid biosynthesis	PSR90235.1|3.1e-180|Lignin-forming anionic Peroxidase [Actinidia chinensis var. chinensis]	GO:0009987//cellular process;GO:0042737//drug catabolic process;GO:0016999//antibiotic metabolic process;GO:0051187//cofactor catabolic process;GO:0017001//antibiotic catabolic process;GO:0044248//cellular catabolic process;GO:0006979//response to oxidative stress;GO:0072593//reactive oxygen species metabolic process;GO:0044237//cellular metabolic process;GO:0008152//metabolic process;GO:0006950/…
CEY00_Acc30960	BGI_novel_T013126,PSR87930	6048839	6096926	LG27	-	48088	1181	9.293	146.616	132.23	634.533	1221.78	K00430//Peroxidase [EC:1.11.1.7]+ko01100//Metabolic pathways+ko01110//Biosynthesis of secondary metabolites+ko00940//Phenylpropanoid biosynthesis;K00430//Peroxidase [EC:1.11.1.7]+ko01100//Metabolic pathways+ko01110//Biosynthesis of secondary metabolites+ko00940//Phenylpropanoid biosynthesis	PSR87930.1|9.4e-187|Peroxidase [Actinidia chinensis var. chinensis]	GO:0009987//cellular process;GO:0042743//hydrogen peroxide metabolic process;GO:0042737//drug catabolic process;GO:0050896//response to stimulus;GO:0017144//drug metabolic process;GO:0044248//cellular catabolic process;GO:0051186//cofactor metabolic process;GO:0008152//metabolic process;GO:0042744//hydrogen peroxide catabolic process;GO:0006979//response to oxidative stress;GO:0044237//cellular m…
CEY00_Acc16559	PSS09536	3354131	3357593	LG15	+	3463	1295	0	1.55	4.53	24.333	128.663	K00430//Peroxidase [EC:1.11.1.7]+ko01100//Metabolic pathways+ko01110//Biosynthesis of secondary metabolites+ko00940//Phenylpropanoid biosynthesis	XP_011021015.1|1.5e-132|PREDICTED: cationic Peroxidase 1-like [Populus euphratica]	GO:0006979//response to oxidative stress;GO:0050896//response to stimulus;GO:0006950//response to stress;GO:0042737//drug catabolic process;GO:0042743//hydrogen peroxide metabolic process;GO:0017001//antibiotic catabolic process;GO:0044248//cellular catabolic process;GO:0042744//hydrogen peroxide catabolic process;GO:0008152//metabolic process;GO:0044237//cellular metabolic process;GO:0072593//re…
CEY00_Acc08132	PSS26837	15344304	15346033	LG7	+	1730	1302	0	3.026	0.64	60.803	45.553	K00430//Peroxidase [EC:1.11.1.7]+ko01100//Metabolic pathways+ko01110//Biosynthesis of secondary metabolites+ko00940//Phenylpropanoid biosynthesis	PSS26837.1|5.7e-177|Lignin-forming anionic Peroxidase [Actinidia chinensis var. chinensis]	GO:0050896//response to stimulus;GO:0017001//antibiotic catabolic process;GO:0006979//response to oxidative stress;GO:0016999//antibiotic metabolic process;GO:0017144//drug metabolic process;GO:0008152//metabolic process;GO:0042743//hydrogen peroxide metabolic process;GO:0044248//cellular catabolic process;GO:0009056//catabolic process;GO:0051186//cofactor metabolic process;GO:0042744//hydrogen p…
