# Supplementary material for: Antioxidant Defense Strategies Against Diaporthe eres Infection in Hongyang Kiwifruit
Source: Biology (Basel). 2025 Sep 2;14(9):1169. doi: 10.3390/biology14091169 (PMC12467673; doi:10.3390/biology14091169)
Supplement: Supplementary file 1 [file biology-14-01169-s001.zip › Table S2.xlsx]

## Sheet: Sheet1
Table S 2 The properties and structural information of the co-expression network of CEY00_Acc02790 as a hub gene
Gene_ID	Signal Peptide	Subcellar Location	Alpha helix	Extended strand	Beta turn	Random coil	GMQE
CEY00_Acc04336	0.0146	Cytoplasmic	9.21	32.89	7.89	50	0.89
CEY00_Acc27256	0.0161	Cytoplasmic	5.92	32.89	7.89	53.29	0.89
CEY00_Acc05695	0.9987	Extracellular	39.75	15.84	3.42	40.99	0.95
CEY00_Acc30657	0.9987	Extracellular	39.72	14.86	3.41	42.41	0.94
CEY00_Acc29186	0.0046	Chloroplast	32.92	13.85	5.23	48	0.74
CEY00_Acc30521	0.9814	Extracellular	38.39	17.65	4.02	39.94	0.95
CEY00_Acc22427	0.0002	Chloroplast	20.99	21.81	8.64	48.56	0.81
CEY00_Acc25913	0.0222	Cytoplasmic	43.23	11.88	8.91	35.97	0.88
CEY00_Acc08131	0.9917	Extracellular	40.37	13.6	5.9	40.06	0.93
CEY00_Acc32502	0.9906	Extracellular	37.74	16.67	5.66	39.94	0.94
CEY00_Acc04967	0.9577	Extracellular	40.96	15.82	6.21	37.01	0.92
CEY00_Acc18172	0.9982	Extracellular	39.47	14.24	4.75	41.54	0.93
CEY00_Acc20362	0.9579	Extracellular	37.31	16.82	4.28	41.59	0.95
CEY00_Acc11608	0.9525	Extracellular	39.66	15.36	6.42	38.55	0.88
CEY00_Acc30435	0.9974	Extracellular	40.32	14.29	4.76	40.63	0.95
CEY00_Acc30960	0.995	Extracellular	39.14	15.6	4.28	40.98	0.94
CEY00_Acc02790	0.0027	Mitochondrial	52.84	12.23	6.55	28.38	0.83
